# Supplementary material for: Nursing professionalism and associated factors in Ethiopia: a systematic review and meta-analysis
Source: BMC Nurs. 2025 Jan 27;24:95. doi: 10.1186/s12912-025-02713-w (PMC11770932; doi:10.1186/s12912-025-02713-w)
Supplement: Supplementary file 4 — Data extracted [file 12912_2025_2713_MOESM4_ESM.xlsx]

## Sheet: Sheet1
Author	year of study	Period	region	grouped sample size	frequency of higher level of nursing profession	sample size	Proportion professionalism	Se professionalism	OR female	logOR female	LCI female	UCI female	lnLCI female	lnUCI female	Se female	OR >40 years	log OR >40 years	LCI >40 years	UCI >40 years	ln LCI>40 years	ln UCI >40 years	Se >40 years	OR better paid	log AOR better paid	LCIbetter paid	UCI better paid	lnLCIbetter paid	ln UCI better paid	Se better paid	OR long experience	logORlong experience	LCIlong experience	UCI long experience	lnLCIlong experience	lnUCIlong experience	selong experience	OR married	logORmale	LCImarried	UCI married	lnLCImarried	lnUCImarried	se married	OR BSc and above	logORBSc and above	LCIBSc and above	UCI BSc and above	lnLCIBSc and above	lnUCIBSc and above
Rekisso et al.	2022	After 2019	AA	<350	161	348	0.462644	0.000714381	0.33	-1.10866	0.017	5.4	-4.07454	1.6864	1.46963	1.19	0.173953	0.625	13.37	-0.470004	2.59301	0.781382	3.25	1.17865	1.873	68.226	0.627541	4.22283	0.917164	0.879	-0.12897	0.243	4.125	-1.41469	1.41707	0.722388	0.518	-0.65778	0.166	3.075	-1.79577	1.1233	0.744661	0.274	-1.29463	0.002	3.347	-6.21461	1.20806
Solomon et al.	2015	Before 2019	Oromia	≥ 350	88	303	0.290429	0.000680132		#NUM!			#NUM!	#NUM!	#NUM!		#NUM!			#NUM!	#NUM!	#NUM!		#NUM!			#NUM!	#NUM!	#NUM!		#NUM!			#NUM!	#NUM!	#NUM!		#NUM!			#NUM!	#NUM!	#NUM!		#NUM!			#NUM!	#NUM!
Boe et al.	2022	After 2019	Sidama	<350	110	405	0.271605	0.000488483	0.83	-0.18633	0.57	1.21	-0.562119	0.19062	0.192025		#NUM!			#NUM!	#NUM!	#NUM!		#NUM!			#NUM!	#NUM!	#NUM!		#NUM!			#NUM!	#NUM!	#NUM!		#NUM!			#NUM!	#NUM!	#NUM!	1.73	0.548121	1.04	2.87	0.0392207	1.05431
Bekalu et al.	2022	After 2019	Amhara	≥ 350	240	350	0.685714	0.000615743	2.93	1.075	1.7	5	0.530628	1.60944	0.275207		#NUM!			#NUM!	#NUM!	#NUM!		#NUM!			#NUM!	#NUM!	#NUM!		#NUM!			#NUM!	#NUM!	#NUM!		#NUM!			#NUM!	#NUM!	#NUM!		#NUM!			#NUM!	#NUM!
Getu et al.	2013	Before 2019	Amhara	<350	54	103	0.524272	0.00242146		#NUM!			#NUM!	#NUM!	#NUM!		#NUM!			#NUM!	#NUM!	#NUM!	1.98	0.683097	0.14	28.3	-1.96611	3.34286	1.35433		#NUM!			#NUM!	#NUM!	#NUM!	0.96	-0.040822	0.38	2.41	-0.967584	0.879627	0.471227	0.92	-0.0833816	0.35	2.42	-1.04982	0.883768
Fantahun et al.	2012	Before 2019	Tigray	<350	27	210	0.128571	0.000533528		#NUM!			#NUM!	#NUM!	#NUM!		#NUM!			#NUM!	#NUM!	#NUM!		#NUM!			#NUM!	#NUM!	#NUM!		#NUM!			#NUM!	#NUM!	#NUM!		#NUM!			#NUM!	#NUM!	#NUM!		#NUM!			#NUM!	#NUM!
Tura et al.	2020	After 2019	Oromia	<350	130	238	0.546218	0.00104144		#NUM!			#NUM!	#NUM!	#NUM!		#NUM!			#NUM!	#NUM!	#NUM!	2.28	0.824175	1.01	5.16	0.00995033	1.64094	0.416068	1.267	0.236652	0.55	2.93	-0.597837	1.075	0.426745		#NUM!			#NUM!	#NUM!	#NUM!	3	1.09861	1.55	5.8	0.438255	1.75786
Abate et al.	2021	After 2019	Amhara	≥ 350	101	407	0.248157	0.000458416		#NUM!			#NUM!	#NUM!	#NUM!	0.54	-0.616186	0.384	1.93	-0.957113	0.65752	0.411896	0.11	-2.20727	0.01	1.36	-4.60517	0.307485	1.25323	2.34	0.850151	3.19	5.11	1.16002	1.6312	0.120199	1.04	0.0392207	0.54	1.63	-0.616186	0.48858	0.281828	1.1	0.0953102	0.51	3.6	-0.673345	1.28093
Mengesha et al.	2022	After 2019	Central	≥ 350	104	360	0.288889	0.000570645		#NUM!			#NUM!	#NUM!	#NUM!		#NUM!			#NUM!	#NUM!	#NUM!		#NUM!			#NUM!	#NUM!	#NUM!		#NUM!			#NUM!	#NUM!	#NUM!		#NUM!			#NUM!	#NUM!	#NUM!		#NUM!			#NUM!	#NUM!
Fentaw et al.	2022	After 2019	Amhara	≥ 350	181	350	0.517143	0.000713446	2.75	1.0116	1.59	4.73	0.463734	1.55393	0.27811		#NUM!			#NUM!	#NUM!	#NUM!		#NUM!			#NUM!	#NUM!	#NUM!		#NUM!			#NUM!	#NUM!	#NUM!		#NUM!			#NUM!	#NUM!	#NUM!	2.02	0.703098	1.095	3.744	0.0907544	1.32015
Wondwossen et al.	2011	Before 2019	AA	<350	145	256	0.566406	0.000959337	1.05	0.0487902	0.57	1.9	-0.562119	0.641854	0.307136	0.94	-0.0618754	0.29	3	-1.23787	1.09861	0.596043	1.68	0.518794	0.64	4.37	-0.446287	1.47476	0.490064	1.47	0.385262	0.49	4.41	-0.71335	1.48387	0.560516	0.73	-0.314711	0.36	1.44	-1.02165	0.364643	0.353647	1.94	0.662688	0.95	3.96	-0.0512933	1.37624
T0la et al.	2018	Before 2019	Oromia	≥ 350	223	380	0.586842	0.000638049	2.489	0.911881	1.54	4.023	0.431782	1.39203	0.244961		#NUM!			#NUM!	#NUM!	#NUM!	1.961	0.673455	0.835	4.603	-0.180324	1.52671	0.435467		#NUM!			#NUM!	#NUM!	#NUM!		#NUM!			#NUM!	#NUM!	#NUM!	1.671	0.513422	0.794	3.517	-0.230672	1.25761
[truncated: 64 more columns]
